# Supplementary material for: Cardiac differentiation of human pluripotent stem cells using defined extracellular matrix proteins reveals essential role of fibronectin
Source: eLife. 2022 Jun 27;11:e69028. doi: 10.7554/eLife.69028 (PMC9236614; doi:10.7554/eLife.69028)
Supplement: Figure 2—source data 1. [file elife-69028-fig2-data1.zip]

Archive with 2 entries (2 files):
- Fig2A 20200706 for ImageJ.pptx
- Figure 2A ImagJ analysis.xlsx
